# Supplementary material for: Theoretical Investigation on the Selective Adsorption of ReO4− by Functional Monomers: The Role of Hydrogen Bonding and Anion–Heterocycle Interactions
Source: Int J Mol Sci. 2026 Apr 27;27(9):3881. doi: 10.3390/ijms27093881 (PMC13164512; doi:10.3390/ijms27093881)
Supplement: Supplementary file 1 [file ijms-27-03881-s001.zip]

Archive with 1 entries (1 files):
- ijms-4223949-supplementary.pdf
